# Supplementary material for: Cerclage Wires Used for Extended Trochanteric Osteotomy Fixation During Two-Stage Revision Total Hip Arthroplasty for Periprosthetic Joint Infection Are Not Colonized by Bacteria: A Case Series
Source: Arthroplast Today. 2026 Mar 10;38:101978. doi: 10.1016/j.artd.2026.101978 (PMC12993408; doi:10.1016/j.artd.2026.101978)
Supplement: Appendix 1 [file mmc6.xlsx]

## Sheet: Appendix 1
Appendix 1: Patient characteristics, bacterial infection, surgical data and outcomes
	Mean	±SD		Patient 1	Patient 2	Patient 3	Patient 4	Patient 5	Patient 6	Patient 7	Patient 8	Patient 9	Patient 10	Patient 11	Patient 12	Patient 13	Patient 14	Patient 15	Patient 16	Patient 17	Patient 18	Patient 19	Patient 20	Patient 21	Patient 22	Patient 23	Patient 24	Patient 25	Patient 26	Patient 27	Patient 28
Patient ID				3138697	2717741	395087	856002	3234079	3227205	746573	3236477	308938	121089	3006280	2767036	129415	2952332	2711605	1097144	3286109	649908	2672502	2229815	510770	67635	735547	727318	2484076	116572	174492	198022
Initial cohort				1	1	1	1	1	1	1	1	1	1	1	1	1	1	1	1	1	1	1	1	1	1	1	1	1	1	1	1
Final cohort				1	1	1	1	1	1	1	1	1	1	0 (dead between first and second stage surgery)	1	1	1	0 no sonication (This patient had 2 spacers, one for 161 days and another for 35 days)	1	1	1	1	1	1	1	1	1	1	1	1	1
Gender				M	F	M	M	M	F	F	M	M	F	M	M	F	M	F	F	F	F	M	F	M	F	M	F	M	F	M	F
DDN				1939-04-05	1974-03-07	1967-04-19	1939-04-16	1951-02-02	1938-11-24	1963-03-08	1944-03-19	1938-03-01	1939-06-07	1932-06-07	1950-02-03	1937-05-28	1961-08-16	1965-06-07	1983-04-30	1944-11-30	1963-03-09	1950-11-07	1968-07-02	1952-08-05	1957-11-18	1951-11-24	1958-04-18	1938-01-05	1946-02-15	1945-08-06	1942-04-29
Age	67.8829	13.0589		78.0452	43.102	50.0972	79.6769	67.8193	79.9918	55.5866	74.8611	80.7639	79.707	86.6995	69.1745	81.963	57.8782	53.9165	36.2957	74.8118	56.9117	68.9227	51.6468	67.7645	62.5161	68.6078	62.4668	82.7734	74.6749	75.3101	78.7351
BMI	29.7643	6.46072		33.3	33.8	32	25.8	48.6	23.9	23.1	31.6	22	32.5	28.6	31.4	23.7	24.4	33.2	35.9	25	24.4	36.3	31.6	37.1	28.3	34.1	39.9	24.4	24.8	21.8	21.9
ASA	2.75	0.585314		3	2	3	3	3	2	3	3	3	3	3	2	2	3	2	3	4	2	3	2	3	2	3	3	3	4	3	2
Diabetes				No	No	No	No	No	No	No	No	No	No	Yes	No	No	No	No	Yes	No	No	Yes	No	No	No	Yes	No	No	No	No	No
Durée chirurgicale of the second stage				03:11:00	03:12:00	02:28:00	01:53:00	03:45:00	02:54:00	01:07:00	02:22:00	03:16:00	/		01:38:00	02:39:00	02:31:00	02:17:00	02:11:00	01:37:00	01:44:00	04:44:00	02:31:00	02:29:00	01:16:00	02:30:00	03:02:00	03:34:00	02:30:00	01:22:00	03:18:00
Opérations précédentes				S/p le 03.01.20019, le 02.11.2018, le 07.10.2018 : trois épisodes de luxation postéro-supérieure de PTH gauche traitée par réduction fermée	Infection retardée de PTH droite à Streptococcus pyogenes sur · s/p PTH bilatérale en 2000 pour dysplasie de hanche · s/p résection couronne ostéophytaire péri-PTH droite (ou ossification hétérotopique) en octobre 2016 · s/p reprise chirurgicale avec débridement superficiel en février 2017 pour évolution défavorable (déhiscence cicatrice et sérome sous-cutané) · nouvelle déhiscence en avril 2017 …	Status post-PTH bilatérale (droite en décembre 2009 et gauche en avril 2010 Status post débridement et changement des parties mobiles pour infection à MSSA le 28.01.2016 · Status post ablation de PTH gauche et mise en place d'un espaceur en ciment armé de la hanche gauche avec synovectomie et excision de cicatrice le 24.05.2017	Infection précoce de PTH gauche à Staphylococcus aureus MSSA et Pseudomonas aeruginosa avec pseudtumeur : · S/p le 19.12.2018 : Explantation de PTH gauche et mise en place d'espaceur articulé · S/p le 27.11.2018 : Reprise de la cicatrice, arthrotomie avec lavage-débridement et révision prothétique unipolaire itérative de PTH gauche avec remplacement de la cupule double mobilité, de la tête et de …	S/p 28.11.2018 : Ablation de PTH et mise en place d'un spacer. · S/p 22.10.2018 : Révision de cicatrice pour nécrose à prélèvements positifs pour E. Coli, S. Epidermidis et Propionibacterium Avidum. · S/p 18.09.2018 : Implantation de PTH pour coxarthrose	S/p le 13.09.2018 : infection aiguë tardive de PTH gauche à Streptococcus anginosus d'origine probablement hématogène avec débridement chirurgical et changement des pièces mobiles	S/p le 09.12.2014 : PTH gauche pour coxarthrose	Infection précoce chronique fistulisée de PTH gauche à Escherichia Coli ESBL avec : · Status post le 28.01.2019 ablation de PTH gauche, débridement profond, synovectomie étendue, implantation de spacer articulé de la hanche gauche · Status post en septembre 2015 à 6-7 semaines post réimplantation : · Révision de cicatrice avec débridement, sans changement des parties mobiles · Status post en 2015…	Infection aiguë tardive de prothèse totale de hanche gauche à Escherichia coli résistant à la ciprofloxacine le 27.11.18 sur dissémination hématogène dans un contexte de choc septique à point de départ digestif sur cholangite : · 2008 : mise en place PTH gauche · 05.12.2018 : ablation de PTH G infectée, mise en place d'un espaceur articulé, cerclages/haubanage du grand trochanter, débridement, la…	Infection chronique PTH gauche fistulisée à Proteus mirabilis et Streptococcus gr. mitis avec : · S/p le 20.02.2019 : Ablation prothèse totale de hanche gauche. Ablation du matériel d'ostéosynthèse cotyle gauche. Ostéotomie fémur proximal gauche. Synovectomie étendue. Mise en place d'un espaceur en ciment armé et billes de ciment chargé aux antibiotiques dans le cotyle · S/p le 21.12.2016 : ablat…	Infection chronique tardive à Streptococcus anginosus avec instabilité de PTH gauche avec :	spacer articulé à la hanche droite le 8.04.2019 sur infection aiguë précoce de PTH droite et de matériel d'ostéosynthèse de la région trochanterienne à Staphylocoques epidermidis MRSE avec : · S/p le 19.03.2019 : Débridement, lavage à Payerne. Antibiothérapie par Co-Amoxicilline 2.2 g IV du 19.03.2019 au 28.03.2019 · S/p le 22.02.2019 : Réduction ouverte et ostéosynthèse du fémur proximal avec ch…	Infection aiguë tardive de prothèse de hanche droite à Campylobacter fetus le 13.05.2019 avec : · S/p le 15.05.2019 : ablation de la PTH, ostéotomie selon Wagner et mise en place d'un spacer hanche droite articulé · S/p le 13.05.2019 : ponction de hanche droite · S/p en août 2008 : récidive de luxation antérieure, révision tige Exeter cimentée, tête métallique, cupule Trident non cimentée fixée a…	Infection tardive chronique de PTH gauche à Staphylococcus epidermidis MRSE compliquée d'une infection aiguë à Klebsiella gr. oxytoca et Staphylocoque saprophyticus, avec : · S/p le 03.07.2019 : Ablation PTH. Ablation du matériel d'ostéosynthèse fémur. Synovectomie étendue. Ostéotomie selon Wagner. Mise en place d'un espaceur non articulé · S/p le 18.08.2017 : Fracture péri-prothétique Vancouver …	Infection par continuité de prothèse totale de hanche (PTH) gauche à flore polymicrobienne y compris du Candida glabrata avec : · S/p le 16.10.2019 : Révision d'espaceur de hanche gauche et débridement de fistule de cicatrice antérieure de cuisse gauche (CHUV) · S/p le 08.05.2019 : Ablation de PTH gauche et mise en place d'un spacer par voie postérieure, ostéosynthèse par cerclage du fémur proxim…	· Infection chronique tardive de PTH gauche à Staphylococcus epidermidis MRSE le 26.06.2018 et infection aiguë précoce à Enterobacter cloacæ le 05.09.2019 avec : · S/p le 05.09.2019 : débridement chirurgical profond, prélèvements et lavage de la hanche gauche, pansement PREVENA · S/p le 16.08.2019 : Ablation de prothèse totale de hanche gauche et mise en place d'un spacer articulé · S/p le 16.07.…	· Infection aigüe précoce de prothèse totale de hanche droite à Streptocoque fæcalis, Streptocoque constellatus et Staphylocoque epidermidis MRSE, avec : · S/p le 25.09.2019 : Reprise chirurgicale pour évacuation d'un hématome et hémostase avec parésie du nerf sciatique droit secondaire · S/p le 23.09.2019 : Ablation de prothèse totale de hanche droite, ostéotomie et mise en place d'un espaceur ·…	Infection chronique de PTH gauche à germe indéterminé, avec : · S/p le 27.12.2017 : Changement en un temps de PTH gauche pour descellement aseptique · S/p le 03.08.2016 : PTH gauche	Infection aiguë tardif de prothèse totale de hanche gauche à MSSA sur : · S/p 30.09.2019 : 2ème reprise pour lavage et changement des parties mobiles pour infection aiguë tardif de PTH (Nyon) · S/p 23.09.2019 : Ponction positif MSSA (Nyon) · S/p en 2015 : 1ère reprise PTH pour descellement mécanique acétabulaire · S/p en 2006 : PTH gauche	· Infection chronique tardive de prothèse tumorale de hanche gauche à Staphylocoque aureus MSSA, avec : · S/p le 11.10.2019 : greffe de Thiersch de cuisse gauche pour retard cicatrisation · S/p le 10.07.2019 : réimplantation de prothèse de la hanche (PTH) gauche par implant tumoral massif · S/p le 01.07.2019 : ablation de prothèse totale de hanche gauche, résection du fémur proximal et confection…	· Infection aiguë tardive de PTH gauche à Staphylococcus aureus MSSA avec abcès du muscle iliaque avec : · S/p le 03.03.2020 : Ponction évacuatrice d'abcès du m. iliaque gauche (Radiologie interventionnelle) · S/p le 01.03.2020 : Changement des parties mobiles de PTH gauche · S/p le 29.02.2020 : Mise en place d'un pleurocath dans l'articulation coxofémorale gauche · S/p le 28.02.2020 : Ponction a…	Infection chronique de PTH gauche à S. aureus MSSA avec : · S/p en novembre 2019 : réduction fermée de luxation postérieure de PTH gauche (premier épisode) · S/p en février 2017 : changement des parties mobiles de PTH gauche pour infection aiguë précoce à Staphylocoque aureus MSSA · S/p en janvier 2017 : PTH gauche	· Probable infection chronique de prothèse totale de hanche droite à germe indéterminé avec : · S/p le 27.04.2015 : changement en un temps de PTH droite avec ostéotomie de Wagner, descellement aseptique · S/p en septembre 2013 : PTH droite (Dr Fischer à Yverdon)	Infection chronique de PTH droite avec : · S/p le 03.02.2020 : Changement en un temps de PTH droite pour une infection chronique à Staphylocoque epidermidis MRSE sensible à la Rifampicine · S/p le 10.01.2018 : Changement de PTH droite en un temps pour une infection à Staphylocoque epidermidis MRSE · S/p le 03.04.2017 : PTH droite pour une fracture du col fémoral (Dr Cherix - CHUV)	Infection chronique tardive de PTH droite à germe indéterminé : · S/p le 14.10.2020 : 3 ème révision : Ablation PTH (microbiologie stérile, PCR eubactérienne stérile, histologie: tissu fibreux avec inflammation aiguë focale et calcifications. Absence de germes identifiés) · S/p en septembre 2020 : SPECT-CT (Genolier) - hyperactivité en phase tardive au niveau du fémur proximal, compatible avec un…	S/p Réimplantation PTH droite et ROOS fémur distal droit sur fracture péri-prothétique Vancouver C per-opératoire (14.12.2020) sur infection aiguë précoce de prothèse de hanche droite à Enterococcus Faecalis, le 26.09.2020, avec : · 03.09.2020 : prothèse totale de hanche droite pour coxarthrose · 04.09.2020 : fracture péri-prothétique vancouver B2 avec révision de la tige fémorale. Microbiologie …	Infection chronique à bas bruit de PTH gauche : · S/p le 27.11.2020 : 2ème révision : ablation de PTH, synovectomie, débridement chirurgical profond, AMO plaque à crochet du fémur proximal et insertion d'un spacer articulé · S/p le 30.09.2020 : Ponction articulaire de la PTH gauche : cellularité - 35.5 G/l , 85% PNN · S/p le 09.08.2019 : 1ère révision : mise en place d'une cupule double mobilité …	Infection chronique PTH droite à Streptococcus anginosus avec · S/p 05.08.2020 : Ponction hanche: Streptococcus anginosus · S/p en juillet 2018 : Fracture périprothétique B1 droite avec descellement de la prothèse sur chute de sa hauteur · S/p en 1997 : PTH droite
N of prior hip surgeries	2.92857	1.48894		4	3	2	3	2	1	7	2	1	4	2	4	5	2	1	6	2	2	3	5	2	2	2	3	3	3	4	2
Nb de revision						2	2	1	0		1	1	3		2	4	1	1	1	1		1							2	2	1 fracture
Prior infection				No	Yes	Yes	No	No	No	Yes	Yes	No	Yes	No	No	Yes	No	No	Yes	No	No	No	Yes	No	Yes	No	Yes	Yes	No	No	No
Date Op explantation (First stage surgery)				2017-04-21	2017-04-13	2017-05-24	2018-12-19	2018-11-28	2018-11-21	2018-10-08	2019-01-28	2018-12-05	2019-02-20	2019-02-18	2019-04-08	2019-05-15	2019-07-03	2019-05-08	2019-08-16	2019-09-23	2020-02-05	2019-10-10	2020-02-24	2020-05-11	2020-05-25	2020-07-03	2020-10-05	2020-10-14	2020-10-19	2020-11-27	2021-01-22
Date Op réimplantation (Second stage surgery)				2017-05-24	2017-05-28	2017-06-19	2019-01-14	2018-12-19	2019-01-11	2019-01-16	2019-03-29	2019-02-01	2019-04-08	Décédé 22/03/2019	2019-06-03	2019-06-19	2019-07-29	2019-11-20	2019-10-11	2019-11-27	2020-03-11	2019-12-09	2020-05-25	2020-06-19	2020-06-19	2020-07-15	2020-12-02	2020-12-16	2020-12-14	2021-01-27	2021-01-29
Type infection				chronique	chronique	chronique	précoce	précoce	chronique	chronique	chronique fistulisée	aigue tardive	chronique		aiguë précoce	aiguë tardive	tardive chronique	Aigue tardive	chronique tardive	Infection aigüe précoce	Infection chronique tardive	Infection aiguë tardif	Infection chronique tardive	Infection aiguë tardive	Infection chronique tardive	Infection chronique tardive	Chronique	chronique tardive	aigue précoce	chronique	chronique
Durée PTH->rev				2009->21.04.2017	2000->13.04.2017	04.2010->28.01.2016	2009->19.12.2018	18.09.2018->28.11.2018	1993-21.11.2018	02.05.2016->08.10.2018	2015->28.01.2019	2008->05.12.2018	2006->20.02.2019		12.2018->08.04.2019	02.09.2003->15.05.2019	15.06.2017->03.0702019	2010->2019	25.05.2018->16.08.2019	28.08.19->23.09.2019		2006->10.10.2019	2001->24.02.2020	2018->11.05.2020	2017->25.05.2020	27.04.2015->03.07.2020	03.04.2017 -> 05.10.2020	mars 2019-14.10.2020	03.09.2020->19.10.2020	octobre 92->27.11.2020	1997->22.01.21
Date of first THA				2009-07-01	2000-07-01	2010-04-15	2009-07-01	2018-09-18	1993-07-01	2016-05-02	2015-07-01	2008-07-01	2006-07-01		2018-12-01	2003-09-02	2017-06-15	2010-07-01	2018-05-25	2019-08-28	2016-08-03	2006-07-01	2001-07-01	2018-07-01	2017-07-01	2015-04-27	2017-04-03	2019-03-15	2020-09-03	1992-10-15	1997-07-01
Bacteria				Staph coag negatif	Propionibacterium Acnes (AKA cutibacterum acnes)	Staph aureus	Staph aureus / Pseudo aeruginosa	Staph épidermidis	Staph épidermidis	Enterococcus faecalis	Escherichia coli ESBL	Escherichia coli	Protéus mirabilis / Rhizobium radiobacter	Cutibacterium acnes	Staph aureus MSSA	Campilobacter fetus	Staphylococcus epidermidis MRSE	Candida glabrata (from notes on previous surgeries)	Staph épi MRSE / Enterobacter cloacae	Enterobacter Cloacae MRSE	indeterminé	Staph aureus MSSA	Enterobacter Cloacae / Staph épi MRSE	Staph aureus MSSA	Staph aureus MSSA	germe indeterminé	Staphylocoque epidermidis MRSE sensible à la Rifampicine avec infection précoce aiguë à Proteus mirabilis et Klebsiella oxytoca	germe indéterminé	Staphylococcus Epidermidis	indeterminé	Streptococcus anginosus
Bacterial culture results from first-stage procedure
Undetermined																										Pos		Pos		Pos
Coagulase-negative staphylococci (CoNS)				Pos
Staphylococcus epidermidis								Pos	Pos								Pos (MRSE)		Pos (MRSE)				Pos (MRSE)				Pos (MRSE sensitive to Rifampicine)		Pos
Streptococcus anginosus																															Pos
Enterobacter cloacae																			Pos	Pos (MRSE)			Pos
Cutibacterium acnes					Pos									Pos							Pos
Campylobacter fetus																Pos
Enterococcus faecalis										Pos
Escherichia coli											Pos (ESBL)	Pos
Protéus mirabilis													Pos
Rhizobium radiobacter / Agrobacterium fabrum													Pos
Staphylococcus aureus						Pos	Pos								Pos (MSSA)							Pos (MSSA)		Pos (MSSA)	Pos (MSSA)
Pseudomonas aeruginosa							Pos
Klebsiella oxytoca																											Pos
Proteus mirabilis																											Pos
Candida glabrata																		Pos
Spacer/AB				Vanco / Tobra	Tobra / Vanco	Tobra / Vanco	Tobra / Vanco	Tobra / Vanco	Tobra / Vanco	Tobra / Vanco	Tobra / Vanco	Tobra / Vanco	Tobra / Vanco	Tobra / Vanco	Genta/Vanco	Tobra/Vanco	Vanco/Tobra		Vanco/tobra	Vanco/tobra	Vanco / Tobra	Vanco / Tobra	Vanco/Tobra	Vanco / Tobra	Vanco / Tobra	Vanco / Tobra	Vanco / Tobra	Vanco / Tobra	Vano / Tobra	Vanco / Tobra	Vanco / Tobra
Time between THA and first-stage procedure (months)	255.173	252.09		237.583	510.833	216.333	288.167	5.91667	772.833	74.0833	108.917	317.417	384.75		10.6667	477.833	62.3333	269.417	37.3333	2.16667	106.75	404.083	567.667	56.6667	88.25	157.833	106.75	48.25	3.83333	855.833	717.167
Duration of spacer (days)	52.1481	36.005		33	45	26	26	21	51	100	60	58	47	Deceased	56	35	26	196	56	65	35	60	91	39	25	12	58	63	56	61	7
Antibiotic in spacer
Tobramycin				Yes	Yes	Yes	Yes	Yes	Yes	Yes	Yes	Yes	Yes	Yes	No	Yes	Yes	Yes	Yes	Yes	Yes	Yes	Yes	Yes	Yes	Yes	Yes	Yes	Yes	Yes	Yes
Vancomycin				Yes	Yes	Yes	Yes	Yes	Yes	Yes	Yes	Yes	Yes	Yes	Yes	Yes	Yes	Yes	Yes	Yes	Yes	Yes	Yes	Yes	Yes	Yes	Yes	Yes	Yes	Yes	Yes
Gentamicin				No	No	No	No	No	No	No	No	No	No	No	Yes	No	No	No	No	No	No	No	No	No	No	No	No	No	No	No	No
Alpha-Defensin				X	X	Négatif	X	X	X	X	X	X	X	X	X	X	X	X	X	X	X	X	X	X	X	X	X	X	X	X	X
Fistula				No	No	Yes	Yes	Yes	No	No	Yes	No	Yes	No	No	No	No	Yes	No	No	No	No	No	Yes	No	No	No	No	No	No	No
Lambeau (plastic surgery for cutaneous defect)				non	non	non	non	non	non	non	non	non	non	non	non	non	non	non	non	non	non	non	non	non	non	non	non	non	non	non	non
Bacterial diagnosis after removal of spacer
Sonication spacer				neg	neg	neg	neg	neg	neg	neg	neg	neg	neg		neg	neg	neg		neg	neg	cutibactérium acnes 10^2 (contamination)	neg	neg	neg	neg	neg	neg	neg	neg	neg	neg
Sonication cercalge				Cutibacterium acnès après enrichissement	neg	neg	neg	neg	neg	neg	neg	neg	neg		neg	neg	neg		neg	neg	neg	neg	neg	neg	neg	neg	neg	neg	neg	neg	neg
Bacterio prelevements (5 biopsies)				neg	neg	neg	neg	neg	neg	neg	neg	neg	neg		neg	neg	neg		neg	neg	neg	neg	neg	neg	Bacillus pumilus (post enrich / contamination)	neg	neg	staph épi femur contaminant	neg	neg	neg
Comorbidités				HTA · Hypercholestérolémie · Obésité · Hyperuricémie · Intolérance au Ponstan	Oesophagite de reflux · Céphalées chroniques depuis 12 ans	Stéatose hépatique	Rash cutané sur probable réaction allergique retardée au Tazobac,	Anémie post-opératoire ayant nécessité la transfusion de 4 concentrés érythrocytaires · SAOS appareillé · HTA traitée · FA chronique sous Sintrom · Obésité (145 kg, 179 cm)	aucune	Fibrose hépatique stade F2-F3 avec : · cholestase et cytolyse hépatique sur éthylisme Dénutrition protéinocalorique · BMI 21.7 kg/m2 · troubles de la crase avec TP spontanément abaissée · Pré-Albumine à 0,05 · Anémie macrocytaire régénérative non carentielle d'origine indéterminée · DD : hémolyse, SMD, spoliative · Fragilité sociale · Syndrome anxio-dépressif · Consommation éthylique à risque · O…	Anémie post-opératoire transfusée · Écoulement persistant de cicatrice post-opératoire · Insuffisance rénale aiguë post-opératoire · Maladie coronarienne tritronculaire avec : · Subocclusion de l'IVA proximale · Lésions intermédiaires RCx et ACD · FE VG 65% en juillet 2017 · Hypertension artérielle traitée · Hypercholestérolémie traitée	Maladie coronarienne monotronculaire avec : · Stent sur la première marginale en 2014 · Hypertension artérielle traitée · Hypercholestérolémie · Syndrome obstructif moyennement sévère, VEMS 59% avec : · BPCO sur tabagisme 50 UPA sevré en 2010, avec emphysème centro-lobulaire · Trachéomalacie · Hypoxémie légère et désaturation à l'effort · Hyperventilation chronique secondaire · Tuberculose latent…	Dénutrition protéino-énergétique sévère avec Kondrup à 4 · Obésité · HTA · Hypothyroïdie substituée · Psoriasis · Lombalgies sur troubles dégénératifs · Etat anxio-dépressif		Anémie ferriprive · Hypertension artérielle traitée · Gonarthrose droite tricompartimentale	Fracture transverse, de la colonne postérieure et du mur postérieur du cotyle · Parésie à M2 des releveurs du membre inférieur droit · Cardiopathie d'origine rythmique (FA), ischémique (NSTEMI II dans un contexte septique en 2008), hypertensive · Hypercholestérolémie traitée · Hypothyroïdie traitée avec : · thyroïdectomie sub-totale dans un contexte de goître · Trouble dépressif traité · Reflux g…	Syndrome parkinsonien akinéto-rigide trémulant prédominant à gauche · Neurofibromatose de type I · Insuffisance mitrale sévère avec s/p remplacement valve mitrale par prothèse mécanique et fibrillation auriculaire valvulaire non datée · Dénutrition protéino-calorique, score de Kondrup à 3 avec un IMC à 25.2 · Troubles de la personnalité non spécifié avec retard mental		Anémie post-opératoire (transfusion 2 CE) · Hypertension artérielle traitée · Obésité morbide avec BMI à 38 kg/m 2 · Déficit en protéine S depuis 2001 avec maladie thrombo-embolique veineuse avec : · S/p hémorragie hypophysaire (04.2004) · S/p thrombose veineuse profonde bilatérale des membres inférieurs (2002, 2003) · S/p thrombose veineuse superficielle de la veine saphène externe (2001) · Conn…	Parésie du nerf sciatique droite · Insuffisance respiratoire globale sur : · Pré-oedème aigu du poumon · Syndrome restrictif chronique sur scoliose et séquelles de poliomyélite avec ventilation non-invasive à domicile · Insuffisance cardiaque à FEVG conservée avec : · Épanchements pleuraux bilatéraux transsudatifs avec drainage pleural droit le 19.11.2019 · Cardiopathie hypertensive avec échocard…	· Anémie post-opératoire nécessitant une transfusion · Polyarthrite rhumatoïde séropositive érosive depuis 1990	· Syndrome de sevrage à l'alcool avec delirium tremens le 25.09.2019 · Macrohématurie avec anomalies vésicales sur CT 05.07.2019 et cystoscopie 30.09.2019 · IRA KDIGO 3 avec acidose métabolique à trou anionique normal · Hypodensité occipitale corticale gauche sur CT du 01.10, compatible avec AVC ischémique récent. · Embolies pulmonaires multifocales bilatérales · Syndrome de dépendance de l'alcoo…	/	· Insuffisance veineuse chronique de stade C6 Es,p Ad,s Pr à droite et de C3 Ep As Pr à gauche · S/p échosclérose de la GVS D + tributaire antérieure de jambe le 01.10.2015 · S/p échosclérose d'une tributaire de la PVS et de la GVS du MID avec Aetoxisclérol 1% le 03.11.2015 avec bon résultat des deux interventions au contrôle 30.12.2015 · Maladie thrombo-embolique veineuse : · Syndrome post-throm…	· Lupus avec atteintes articulaire, neurologique centrale et périphérique, cutanée, musculaire, petites fibres nerveuses, atteinte ophtalmique de type vasculite en décembre 2010 · actuellement sous 15 mg/semaine de Metoject + Lodotra 5 mg/j· Fracture traumatique du sternum fin septembre 2019 avec : · Dernière densitométrie osseuse normale en 2018 · Deux perfusions d'Aclasta en prévention de l'ost…	Anémie normocytaire normochrome post-opératoire avec : · le 05.07.2020 : transfusion de 2 culots érythrocytaires (Hb 70 g/l) · le 16.07.2020 : transfusion de 2 culots érythrocytaires (Hb 74 g/l) · Diabète mellitus type 2 · Hypertension artérielle · Hypercholestérolémie · Canal lombaire étroit pluriétagé léger	Dénutrition protéino-énergétique avec un score Kondrup II (172 cm - 112 kg)Dénutrition protéino-énergétique avec un score Kondrup II (172 cm - 112 kg) · SAOS non appareillée · HCL · Obésité (BMI 36.5) · Discopathie · Polyneuropathie post chimiothérapie · Carcinome épidermoïde invasif moyennement différencié du canal anal localement kératinisant cT2-T3, N+, M0, diagnostiqué en 2011 avec radio-chim…	Infection SARS-COV 2, découverte fortuite le 24.11.20 · Leucémie myéloïde chronique en cours d'investigation · Anémie 98 g/l d'origine mixte : inflammatoire, post-opératoire, carence en B12 et folates, possible carence martiale · Hypoglycémie à 0.7 le 07.12 d'origine indéterminée · DD: iatrogène, insulinome · Perturbation des tests hépatiques d'origine indéterminée · Dénutrition protéino-énergéti…	Fibrillation auriculaire paroxystique et flutter auriculaire récidivant, CHA2DS2-VASc 3, EHRA IV · Hypertension artérielle · Thyroïdite de Hashimoto avec hypothyroïdie substituée · Trouble du sommeil · Hernie hiatale	HTA traitée	Lupus érythémateux disséminé diagnostiqué en 1986, traité par corticothérapie pendant plusieurs années (arrêtée en 2008), actuellement sous Plaquenil 1x/j · Polyarthrite rhumatoïde · Sinusite chronique en cours d'investigation · Anémie ferriprive d'origine indéterminé (dernière colonoscopie il y a 5-6 ans; substitution occasionnelle par Ferinject i.v., dernière 2x200 mg en octobre et novembre 201…
Date of prior THA
Time between prior THA and explantation
Time between implant removal* and last follow-up (months)	29.2268	27.3468		57.2787	55.9344	36	50.918	47.7377	33.4754	23.2787	34.6885	-16.7213	-17.6393			71.5738	11.7049		57.9344	58.9836	40.9836	26.1311	63.1148	13.5738	1.63934	48.2951	8.29508	8.68852	7.93443		-22.3607
Post-explantation complications?
Sciatic nerve injury				0	0	0	0	0	0	0	0	0	0		0	1 Parésie à M2 des releveurs du membre inférieur droit en post-opératoire	0		0	1 paresie	0	0	0	0	0	0	0	0	0	0	0
Femoral nerve injury				0	0	0	0	0	0	0	0	0	0		0	0	0		0	0	0	0	0	0	0	0	0	0	0	0	0
SFA injury				0	0	0	0	0	0	0	0	0	0		0	0	0		0	0	0	0	0	0	0	0	0	0	0	0	0
DFA injury				0	0	0	0	0	0	0	0	0	0		0	0	0		0	0	0	0	0	0	0	0	0	0	0	0	0
Wound complications				1 retard de fermeture : reprise 07.06.2017	0	0	0	0	0	0	1 retard de fermeture : reprise 10.04.2019		0		1 retard de fermeture : reprise 14.06.2019	0	0		0	0	0	0	0	0	0	0	0	0	0	0	0
Date of last follow-up visit					42978	45810	45116	43536	44446	44091	44383	44888	43630		44545	44362	44365		43977	44026	44593	44006	45783	2024-08-26	45460	44376	44544	44551	45006	44572	45488
Non-union				0	0	0	0	0	0	0	0	0	0		0	0	0		0	0	0	0	0	0	0	0	0	0	0	0	0
Re-infection				0	0	0	0	0	0	1 Streptococcus mitis	0	0	0		0	0	1 Klebsiella gr. oxytoca et Staphylocoque saprophyticus		0	0	0	0	1 2/6 E. Fæcalis, 1/6 Pseudomonas aeruginosa, 1/6 S. epidermidis, 1/6 S. hominis, 1/6 S. hemolyticus	0	0	0	0	0	0	0	0
Pertes sanguines
Date of last follow-up visit				2022-02-01	2021-12-14	2020-05-26	2023-03-21	2022-11-23	2021-09-07	2020-09-17	2021-12-21	2017-07-13	2017-08-31			2025-05-06	2020-06-24		2024-06-17	2024-08-26	2023-07-09	2021-12-15	2025-06-02	2021-06-29	2020-07-14	2024-07-15	2021-06-15	2021-07-06	2021-06-18		2019-03-12
Notes					14.12.2021 puis Bois-Cerf			23.11.2022 décédé	07.09.2021 puis Bois-Cerf		21.12.2021 puis Bois-Cerf	13.07.2017 puis HIB / Fribourg										15.12.2021 puis Bois-Cerf					15.06.2021 puis Bois-Cerf 2024	06.07.2021 puis Bois-Cerf
Other complications?								saignement artère glutéale embolisée						Saignement artère glutéal supérieure gauche per-opératoire clipée
Systemic antibiotic treatment				Vancomycin	Amoxicilline	Levofloxacin; Rifampicin	Tazobactam	Vancomycin	Vancomycin; Co-amoxiclav; Flucloxacillin; Co-trimoxazole; Rifampicin	Co-amoxiclav; Amoxicillin	Imipenem; Co-trimoxazole	Co-amoxiclav; Co-trimoxazole	Meropenem; Ceftriaxone	Ceftriaxone	Co-amoxiclav; Ceftriaxone; Amoxicillin; Piperacillin; Tazobactam; Vancomycin	Co-amoxiclav; Imipenem-cilastatin; Amoxicillin	Vancomycin; Ceftriaxone	Tazobac	Daptomycin; Rifampicin; Piperacillin-tazobactam; Ceftriaxone; Vancomycin; Cefepime	Levofloxacin; Rifampicine; Amoxicillin	Co-amoxiclav; Levofloxacin; Rifampicin	Levofloxacin; Rifampicin	Flucloxacillin; Co-trimoxazole; Clindamycin; Co-amoxiclav	Co-amoxiclav; Flucloxacillin; Co-trimoxazole; Cefazolin	Co-amoxiclav; Flucloxacillin	Co-amoxiclav	Vancomycin	Co-amoxiclav; Vancomycin		Augmentin	Co-amoxiclav; Penicillin
Initial cohort				1	1	1	1	1	1	1	1	1	1	1	1	1	1	1	1	1	1	1	1	1	1	1	1	1	1	1	1
Final cohort				1	1	1	1	1	1	1	1	1	1	0 (dead between first and second stage surgery)	1	1	1	0 no sonication (This patient had 2 spacers, one for 161 days and another for 35 days)	1	1	1	1	1	1	1	1	1	1	1	1	1
Gender				M	F	M	M	M	F	F	M	M	F	M	M	F	M	F	F	F	F	M	F	M	F	M	F	M	F	M	F
DDN				1939-04-05	1974-03-07	1967-04-19	1939-04-16	1951-02-02	1938-11-24	1963-03-08	1944-03-19	1938-03-01	1939-06-07	1932-06-07	1950-02-03	1937-05-28	1961-08-16	1965-06-07	1983-04-30	1944-11-30	1963-03-09	1950-11-07	1968-07-02	1952-08-05	1957-11-18	1951-11-24	1958-04-18	1938-01-05	1946-02-15	1945-08-06	1942-04-29
Age	67.8829	13.0589		78.0452	43.102	50.0972	79.6769	67.8193	79.9918	55.5866	74.8611	80.7639	79.707	86.6995	69.1745	81.963	57.8782	53.9165	36.2957	74.8118	56.9117	68.9227	51.6468	67.7645	62.5161	68.6078	62.4668	82.7734	74.6749	75.3101	78.7351
BMI	29.8074	6.57968		33.3	33.8	32	25.8	48.6	23.9	23.1	31.6	22	32.5		31.4	23.7	24.4	33.2	35.9	25	24.4	36.3	31.6	37.1	28.3	34.1	39.9	24.4	24.8	21.8	21.9
ASA	2.74074	0.594371		3	2	3	3	3	2	3	3	3	3		2	2	3	2	3	4	2	3	2	3	2	3	3	3	4	3	2
Diabetes				No	No	No	No	No	No	No	No	No	No		No	No	No	No	Yes	No	No	Yes	No	No	No	Yes	No	No	No	No	No
Durée chirurgicale of the second stage				03:11:00	03:12:00	02:28:00	01:53:00	03:45:00	02:54:00	01:07:00	02:22:00	03:16:00	/		01:38:00	02:39:00	02:31:00	02:17:00	02:11:00	01:37:00	01:44:00	04:44:00	02:31:00	02:29:00	01:16:00	02:30:00	03:02:00	03:34:00	02:30:00	01:22:00	03:18:00
Opérations précédentes				S/p le 03.01.20019, le 02.11.2018, le 07.10.2018 : trois épisodes de luxation postéro-supérieure de PTH gauche traitée par réduction fermée	Infection retardée de PTH droite à Streptococcus pyogenes sur · s/p PTH bilatérale en 2000 pour dysplasie de hanche · s/p résection couronne ostéophytaire péri-PTH droite (ou ossification hétérotopique) en octobre 2016 · s/p reprise chirurgicale avec débridement superficiel en février 2017 pour évolution défavorable (déhiscence cicatrice et sérome sous-cutané) · nouvelle déhiscence en avril 2017 …	Status post-PTH bilatérale (droite en décembre 2009 et gauche en avril 2010 Status post débridement et changement des parties mobiles pour infection à MSSA le 28.01.2016 · Status post ablation de PTH gauche et mise en place d'un espaceur en ciment armé de la hanche gauche avec synovectomie et excision de cicatrice le 24.05.2017	Infection précoce de PTH gauche à Staphylococcus aureus MSSA et Pseudomonas aeruginosa avec pseudtumeur : · S/p le 19.12.2018 : Explantation de PTH gauche et mise en place d'espaceur articulé · S/p le 27.11.2018 : Reprise de la cicatrice, arthrotomie avec lavage-débridement et révision prothétique unipolaire itérative de PTH gauche avec remplacement de la cupule double mobilité, de la tête et de …	S/p 28.11.2018 : Ablation de PTH et mise en place d'un spacer. · S/p 22.10.2018 : Révision de cicatrice pour nécrose à prélèvements positifs pour E. Coli, S. Epidermidis et Propionibacterium Avidum. · S/p 18.09.2018 : Implantation de PTH pour coxarthrose	S/p le 13.09.2018 : infection aiguë tardive de PTH gauche à Streptococcus anginosus d'origine probablement hématogène avec débridement chirurgical et changement des pièces mobiles	S/p le 09.12.2014 : PTH gauche pour coxarthrose	Infection précoce chronique fistulisée de PTH gauche à Escherichia Coli ESBL avec : · Status post le 28.01.2019 ablation de PTH gauche, débridement profond, synovectomie étendue, implantation de spacer articulé de la hanche gauche · Status post en septembre 2015 à 6-7 semaines post réimplantation : · Révision de cicatrice avec débridement, sans changement des parties mobiles · Status post en 2015…	Infection aiguë tardive de prothèse totale de hanche gauche à Escherichia coli résistant à la ciprofloxacine le 27.11.18 sur dissémination hématogène dans un contexte de choc septique à point de départ digestif sur cholangite : · 2008 : mise en place PTH gauche · 05.12.2018 : ablation de PTH G infectée, mise en place d'un espaceur articulé, cerclages/haubanage du grand trochanter, débridement, la…	Infection chronique PTH gauche fistulisée à Proteus mirabilis et Streptococcus gr. mitis avec : · S/p le 20.02.2019 : Ablation prothèse totale de hanche gauche. Ablation du matériel d'ostéosynthèse cotyle gauche. Ostéotomie fémur proximal gauche. Synovectomie étendue. Mise en place d'un espaceur en ciment armé et billes de ciment chargé aux antibiotiques dans le cotyle · S/p le 21.12.2016 : ablat…	Infection chronique tardive à Streptococcus anginosus avec instabilité de PTH gauche avec :	spacer articulé à la hanche droite le 8.04.2019 sur infection aiguë précoce de PTH droite et de matériel d'ostéosynthèse de la région trochanterienne à Staphylocoques epidermidis MRSE avec : · S/p le 19.03.2019 : Débridement, lavage à Payerne. Antibiothérapie par Co-Amoxicilline 2.2 g IV du 19.03.2019 au 28.03.2019 · S/p le 22.02.2019 : Réduction ouverte et ostéosynthèse du fémur proximal avec ch…	Infection aiguë tardive de prothèse de hanche droite à Campylobacter fetus le 13.05.2019 avec : · S/p le 15.05.2019 : ablation de la PTH, ostéotomie selon Wagner et mise en place d'un spacer hanche droite articulé · S/p le 13.05.2019 : ponction de hanche droite · S/p en août 2008 : récidive de luxation antérieure, révision tige Exeter cimentée, tête métallique, cupule Trident non cimentée fixée a…	Infection tardive chronique de PTH gauche à Staphylococcus epidermidis MRSE compliquée d'une infection aiguë à Klebsiella gr. oxytoca et Staphylocoque saprophyticus, avec : · S/p le 03.07.2019 : Ablation PTH. Ablation du matériel d'ostéosynthèse fémur. Synovectomie étendue. Ostéotomie selon Wagner. Mise en place d'un espaceur non articulé · S/p le 18.08.2017 : Fracture péri-prothétique Vancouver …	Infection par continuité de prothèse totale de hanche (PTH) gauche à flore polymicrobienne y compris du Candida glabrata avec : · S/p le 16.10.2019 : Révision d'espaceur de hanche gauche et débridement de fistule de cicatrice antérieure de cuisse gauche (CHUV) · S/p le 08.05.2019 : Ablation de PTH gauche et mise en place d'un spacer par voie postérieure, ostéosynthèse par cerclage du fémur proxim…	· Infection chronique tardive de PTH gauche à Staphylococcus epidermidis MRSE le 26.06.2018 et infection aiguë précoce à Enterobacter cloacæ le 05.09.2019 avec : · S/p le 05.09.2019 : débridement chirurgical profond, prélèvements et lavage de la hanche gauche, pansement PREVENA · S/p le 16.08.2019 : Ablation de prothèse totale de hanche gauche et mise en place d'un spacer articulé · S/p le 16.07.…	· Infection aigüe précoce de prothèse totale de hanche droite à Streptocoque fæcalis, Streptocoque constellatus et Staphylocoque epidermidis MRSE, avec : · S/p le 25.09.2019 : Reprise chirurgicale pour évacuation d'un hématome et hémostase avec parésie du nerf sciatique droit secondaire · S/p le 23.09.2019 : Ablation de prothèse totale de hanche droite, ostéotomie et mise en place d'un espaceur ·…	Infection chronique de PTH gauche à germe indéterminé, avec : · S/p le 27.12.2017 : Changement en un temps de PTH gauche pour descellement aseptique · S/p le 03.08.2016 : PTH gauche	Infection aiguë tardif de prothèse totale de hanche gauche à MSSA sur : · S/p 30.09.2019 : 2ème reprise pour lavage et changement des parties mobiles pour infection aiguë tardif de PTH (Nyon) · S/p 23.09.2019 : Ponction positif MSSA (Nyon) · S/p en 2015 : 1ère reprise PTH pour descellement mécanique acétabulaire · S/p en 2006 : PTH gauche	· Infection chronique tardive de prothèse tumorale de hanche gauche à Staphylocoque aureus MSSA, avec : · S/p le 11.10.2019 : greffe de Thiersch de cuisse gauche pour retard cicatrisation · S/p le 10.07.2019 : réimplantation de prothèse de la hanche (PTH) gauche par implant tumoral massif · S/p le 01.07.2019 : ablation de prothèse totale de hanche gauche, résection du fémur proximal et confection…	· Infection aiguë tardive de PTH gauche à Staphylococcus aureus MSSA avec abcès du muscle iliaque avec : · S/p le 03.03.2020 : Ponction évacuatrice d'abcès du m. iliaque gauche (Radiologie interventionnelle) · S/p le 01.03.2020 : Changement des parties mobiles de PTH gauche · S/p le 29.02.2020 : Mise en place d'un pleurocath dans l'articulation coxofémorale gauche · S/p le 28.02.2020 : Ponction a…	Infection chronique de PTH gauche à S. aureus MSSA avec : · S/p en novembre 2019 : réduction fermée de luxation postérieure de PTH gauche (premier épisode) · S/p en février 2017 : changement des parties mobiles de PTH gauche pour infection aiguë précoce à Staphylocoque aureus MSSA · S/p en janvier 2017 : PTH gauche	· Probable infection chronique de prothèse totale de hanche droite à germe indéterminé avec : · S/p le 27.04.2015 : changement en un temps de PTH droite avec ostéotomie de Wagner, descellement aseptique · S/p en septembre 2013 : PTH droite (Dr Fischer à Yverdon)	Infection chronique de PTH droite avec : · S/p le 03.02.2020 : Changement en un temps de PTH droite pour une infection chronique à Staphylocoque epidermidis MRSE sensible à la Rifampicine · S/p le 10.01.2018 : Changement de PTH droite en un temps pour une infection à Staphylocoque epidermidis MRSE · S/p le 03.04.2017 : PTH droite pour une fracture du col fémoral (Dr Cherix - CHUV)	Infection chronique tardive de PTH droite à germe indéterminé : · S/p le 14.10.2020 : 3 ème révision : Ablation PTH (microbiologie stérile, PCR eubactérienne stérile, histologie: tissu fibreux avec inflammation aiguë focale et calcifications. Absence de germes identifiés) · S/p en septembre 2020 : SPECT-CT (Genolier) - hyperactivité en phase tardive au niveau du fémur proximal, compatible avec un…	S/p Réimplantation PTH droite et ROOS fémur distal droit sur fracture péri-prothétique Vancouver C per-opératoire (14.12.2020) sur infection aiguë précoce de prothèse de hanche droite à Enterococcus Faecalis, le 26.09.2020, avec : · 03.09.2020 : prothèse totale de hanche droite pour coxarthrose · 04.09.2020 : fracture péri-prothétique vancouver B2 avec révision de la tige fémorale. Microbiologie …	Infection chronique à bas bruit de PTH gauche : · S/p le 27.11.2020 : 2ème révision : ablation de PTH, synovectomie, débridement chirurgical profond, AMO plaque à crochet du fémur proximal et insertion d'un spacer articulé · S/p le 30.09.2020 : Ponction articulaire de la PTH gauche : cellularité - 35.5 G/l , 85% PNN · S/p le 09.08.2019 : 1ère révision : mise en place d'une cupule double mobilité …	Infection chronique PTH droite à Streptococcus anginosus avec · S/p 05.08.2020 : Ponction hanche: Streptococcus anginosus · S/p en juillet 2018 : Fracture périprothétique B1 droite avec descellement de la prothèse sur chute de sa hauteur · S/p en 1997 : PTH droite
N of previous hip surgeries	2.92857	1.48894		4	3	2	3	2	1	7	2	1	4	2	4	5	2	1	6	2	2	3	5	2	2	2	3	3	3	4	2
Nb de revision						2	2	1	0		1	1	3		2	4	1	1	1	1		1							2	2	1 fracture
Prior infection				No	Yes	Yes	No	No	No	Yes	Yes	No	Yes	No	No	Yes	No	No	Yes	No	No	No	Yes	No	Yes	No	Yes	Yes	No	No	No
Date Op explantation (First stage surgery)				2017-04-21	2017-04-13	2017-05-24	2018-12-19	2018-11-28	2018-11-21	2018-10-08	2019-01-28	2018-12-05	2019-02-20	2019-02-18	2019-04-08	2019-05-15	2019-07-03	2019-05-08	2019-08-16	2019-09-23	2020-02-05	2019-10-10	2020-02-24	2020-05-11	2020-05-25	2020-07-03	2020-10-05	2020-10-14	2020-10-19	2020-11-27	2021-01-22
Date Op réimplantation (Second stage surgery)				2017-05-24	2017-05-28	2017-06-19	2019-01-14	2018-12-19	2019-01-11	2019-01-16	2019-03-29	2019-02-01	2019-04-08	Décédé 22/03/2019	2019-06-03	2019-06-19	2019-07-29	2019-11-20	2019-10-11	2019-11-27	2020-03-11	2019-12-09	2020-05-25	2020-06-19	2020-06-19	2020-07-15	2020-12-02	2020-12-16	2020-12-14	2021-01-27	2021-01-29
Type infection				chronique	chronique	chronique	précoce	précoce	chronique	chronique	chronique fistulisée	aigue tardive	chronique		aiguë précoce	aiguë tardive	tardive chronique	Aigue tardive	chronique tardive	Infection aigüe précoce	Infection chronique tardive	Infection aiguë tardif	Infection chronique tardive	Infection aiguë tardive	Infection chronique tardive	Infection chronique tardive	Chronique	chronique tardive	aigue précoce	chronique	chronique
Durée PTH->rev				2009->21.04.2017	2000->13.04.2017	04.2010->28.01.2016	2009->19.12.2018	18.09.2018->28.11.2018	1993-21.11.2018	02.05.2016->08.10.2018	2015->28.01.2019	2008->05.12.2018	2006->20.02.2019		12.2018->08.04.2019	02.09.2003->15.05.2019	15.06.2017->03.0702019	2010->2019	25.05.2018->16.08.2019	28.08.19->23.09.2019		2006->10.10.2019	2001->24.02.2020	2018->11.05.2020	2017->25.05.2020	27.04.2015->03.07.2020	03.04.2017 -> 05.10.2020	mars 2019-14.10.2020	03.09.2020->19.10.2020	octobre 92->27.11.2020	1997->22.01.21
Date of first THA				2009-07-01	2000-07-01	2010-04-15	2009-07-01	2018-09-18	1993-07-01	2016-05-02	2015-07-01	2008-07-01	2006-07-01		2018-12-01	2003-09-02	2017-06-15	2010-07-01	2018-05-25	2019-08-28	2016-08-03	2006-07-01	2001-07-01	2018-07-01	2017-07-01	2015-04-27	2017-04-03	2019-03-15	2020-09-03	1992-10-15	1997-07-01
Bacteria				Staph coag negatif	Propionibacterium Acnes (AKA cutibacterum acnes)	Staph aureus	Staph aureus / Pseudo aeruginosa	Staph épidermidis	Staph épidermidis	Enterococcus faecalis	Escherichia coli ESBL	Escherichia coli	Protéus mirabilis / Rhizobium radiobacter	Cutibacterium acnes	Staph aureus MSSA	Campilobacter fetus	Staphylococcus epidermidis MRSE	Candida glabrata (from notes on previous surgeries)	Staph épi MRSE / Enterobacter cloacae	Enterobacter Cloacae MRSE	indeterminé	Staph aureus MSSA	Enterobacter Cloacae / Staph épi MRSE	Staph aureus MSSA	Staph aureus MSSA	germe indeterminé	Staphylocoque epidermidis MRSE sensible à la Rifampicine avec infection précoce aiguë à Proteus mirabilis et Klebsiella oxytoca	germe indéterminé	Staphylococcus Epidermidis	indeterminé	Streptococcus anginosus
Bacteria diagnosis on THA
Undetermined																					1					1		1		1
Staph coag negatic				1
Staph épidermidis								1	1								1		1 (MRSE)				1 (MRSE)				1 (MRSE sensible à la Rifampicine)		1
Streptococcus anginosus																															1
Enterobacter cloacae																			1	1			1
Cutibacterium acnes					1									1
Campilobacter fetus																1
Enterococcus faecalis										1
Escherichia coli											1 (ESBL)	1
Protéus mirabilis													1
Rhizobium radiobacter													1
Staph aureus						1	1								1 (MSSA)							1 (MSSA)		1 (MSSA)	1 (MSSA)
Pseudo aeruginosa							1
Klebsiella oxytoca																											1
Klebsiella oxytoca																											1
Candida glabrata																		1
systemic AB treatment				Vancomycine		Lévofloxacine / Rifampicine	Tazobac	Vancomycine	vancomycine 1g iv 2x/jour depuis le 21.11.2018 puis 500mg iv 2x/jour 23.11.2018 - 29.11.2018 amoxicilline/acide clavulanique 1.2g iv 3x/jour 23.11.2018 - 29.11.2018 flucloxacilline 2g iv 4x/jour depuis le 29.11.2018 - 05.12.2018 Co-trimoxazole per os F 1cp 2x/j du 05.12.2018 - 11.01.2019 Flucloxacilline iv 2g 4x/j du 11.01.2019 - 15.01.2019 Co-trimoxazole per os cp F 2x/j du 15.01.2019 - en cours…	Co-Amox / Amox	Imipenem puis Bactrim forte	Co-Amox / Bactrim forte	Meronem puis Ceftriaxone	Ceftriaxone iv fin août 2018 pour 7 jours au total	Amoxicilline-acide clavulanique iv puis ceftriaxone iv du 13.09.2018 au 02.10.2018 Amoxicilline 1000 mg po 2x/jour du 02.10.2018 - 11.01.2019 Amoxicilline/acide clavulanique 1.2 g 3x/j IV 18.02.2019 Pipéracilline/tazobactam 4.5 g OU 18.02.2019, puis 2.25 mg 3x/j IV - 20.02.2019 ; Vancomycine 1g OU 18.02.2019, puis 500 mg 1x/j IV - 20.02.2019 ; Amoxicilline/acide clavulanique 1.2 g 3x/j IV 20.02.2…	Amox-ac.clav IV 2.2 13.05.19-15.05.19 ; imipenem-cilastatine IV 15.05.19-20.05.19 ; Amox IV 2gx3/j 20.05.19-18.06.19 ; Amox 2gx3/j IV 19.06.19-etc	Vanco 1gx2/j + Ceftriaxone 2gx1/j IV IV 03.07.19-30.07.19		Daptomycine iv 850 mg 1x/j - 09.07.2018 - 17.09.2018 ; Rifampicine po 300 mg 2x/j - 09.07.2018 - 22.07.2018 ; Rifampicine iv 600mg 1x/j - 22.07.2018 - 27.08.18 ; Rifampicine iv 300 mg 1x/j - 31.08.18 - 17.09.2018 ; Pip/tazo 4.5 gr 3x/j IV du 11.09.2018 - 12.09.2018 ; Ceftriaxone 2 gr 2x/j IV du 12.09.2018 X ; Vancomycine 1 gr 2x/J du 16.08.19 - en cours ; Céfépime 2g 2x/j du 10.09.19 - en cours				Flucloxacilline 2g 4x/j 25.02 - 07.04.2020 ; Bactrim forte 1cpr 3x/j 07.04 - 17.04.20 STOPPé POUR REACTION CUTANéE DIFFUSE ; Clindamycine 600 mg 3x/j 17.04.20- 13.05.2020 ; Co-amoxicilline 2.2g/8h du 25.05-28.05 ; Flucloxacilline 2g/4h du 28.05- 29.05.20	Co-amoxicilline iv 2.2g x4/j du 28.02 - 02.03.20 ; Flucloxacilline 2g 4x/j IV 02.03 - 19.03.2020 ; Cotrimoxazole 960 mg 1-1-1 du 19.03.2020 - 14.04.2020 ; Coamoxicilline 2.2g/8H IV du 11.05.2020 - 12.05.2020 ; Flucloxacilline 2g/6 H IV du 12.05.2020- 27.05.2020 ; Flucoxacilline IV continue 12g/j du 27.05.2020- 03.06.2020 (stop pour susp tubulopathie avec hypokaliémie sévère 2.8 le 02.06.2020) ; C…	Co-amox 2.2x3/j IV24-25.05.20 - Flucloxacilline 2gx4/j jusqu'à reimpl	Co-amox 03.07.20-23.07.20 puis levo/rif ->07.10.20	Vanco	Co-Amoxicilline 16.10.2020 - 05.01.2021 - Vancomycine 22.12.2020 -23.12.2020		Augmentin 27.11 20-> 27.02.21	Co-amox IV 22.01.21 ->25.01.21Pénicilline G 5 Mio d'UI 4x/j i.v. le 25.01.2021. Ce traitement est poursuivi jusqu'au 12.02.2021 avec un relais per os par amoxicilline 1 g 3x/j pour une durée d'antibiothérapie de 3 mois au total après l'explantation (soit jusqu'au 22.04.2021).
Spacer/AB				Vanco / Tobra	Tobra / Vanco	Tobra / Vanco	Tobra / Vanco	Tobra / Vanco	Tobra / Vanco	Tobra / Vanco	Tobra / Vanco	Tobra / Vanco	Tobra / Vanco	Tobra / Vanco	Genta/Vanco	Tobra/Vanco	Vanco/Tobra		Vanco/tobra	Vanco/tobra	Vanco / Tobra	Vanco / Tobra	Vanco/Tobra	Vanco / Tobra	Vanco / Tobra	Vanco / Tobra	Vanco / Tobra	Vanco / Tobra	Vano / Tobra	Vanco / Tobra	Vanco / Tobra
Time between THA and implant removal* (months)	255.173	252.09		237.583	510.833	216.333	288.167	5.91667	772.833	74.0833	108.917	317.417	384.75		10.6667	477.833	62.3333	269.417	37.3333	2.16667	106.75	404.083	567.667	56.6667	88.25	157.833	106.75	48.25	3.83333	855.833	717.167
Duration of spacer (days)	52.1481	36.005		33	45	26	26	21	51	100	60	58	47		56	35	26	196	56	65	35	60	91	39	25	12	58	63	56	61	7
Antibiotic in spacer
Tobra				1	1	1	1	1	1	1	1	1	1	1	0	1	1		1	1	1	1	1	1	1	1	1	1	1	1	1
Vanco				1	1	1	1	1	1	1	1	1	1	1	1	1	1		1	1	1	1	1	1	1	1	1	1	1	1	1
Genta				0	0	0	0	0	0	0	0	0	0	0	1	0	0		0	0	0	0	0	0	0	0	0	0	0	0	0
Alpha-Defensin				X	X	Négatif	X	X	X	X	X	X	X	X	X	X	X	X	X	X	X	X	X	X	X	X	X	X	X	X	X
Fistula				non	non	oui	oui	oui	non	non	oui	non	oui	non	non	non	non	oui	non	non	non	non	non	oui	non	non	non	non	non	non	non
Lambeau (plastic surgery for cutaneous defect)				non	non	non	non	non	non	non	non	non	non	non	non	non	non	non	non	non	non	non	non	non	non	non	non	non	non	non	non
Bacterial testing available at second-stage surgery				Yes	Yes	Yes	Yes	Yes	Yes	Yes	Yes	Yes	Yes	Deceased	Yes	Yes	Yes	Sonication not performed	Yes	Yes	Yes	Yes	Yes	Yes	Yes	Yes	Yes	Yes	Yes	Yes	Yes
Bacterial culture results from second-stage procedure
Spacer (sonication)																					Pos
Cercalge (sonication)				Pos
Biopsy																									Pos			Pos
Comorbidités				HTA · Hypercholestérolémie · Obésité · Hyperuricémie · Intolérance au Ponstan	Oesophagite de reflux · Céphalées chroniques depuis 12 ans	Stéatose hépatique	Rash cutané sur probable réaction allergique retardée au Tazobac,	Anémie post-opératoire ayant nécessité la transfusion de 4 concentrés érythrocytaires · SAOS appareillé · HTA traitée · FA chronique sous Sintrom · Obésité (145 kg, 179 cm)	aucune	Fibrose hépatique stade F2-F3 avec : · cholestase et cytolyse hépatique sur éthylisme Dénutrition protéinocalorique · BMI 21.7 kg/m2 · troubles de la crase avec TP spontanément abaissée · Pré-Albumine à 0,05 · Anémie macrocytaire régénérative non carentielle d'origine indéterminée · DD : hémolyse, SMD, spoliative · Fragilité sociale · Syndrome anxio-dépressif · Consommation éthylique à risque · O…	Anémie post-opératoire transfusée · Écoulement persistant de cicatrice post-opératoire · Insuffisance rénale aiguë post-opératoire · Maladie coronarienne tritronculaire avec : · Subocclusion de l'IVA proximale · Lésions intermédiaires RCx et ACD · FE VG 65% en juillet 2017 · Hypertension artérielle traitée · Hypercholestérolémie traitée	Maladie coronarienne monotronculaire avec : · Stent sur la première marginale en 2014 · Hypertension artérielle traitée · Hypercholestérolémie · Syndrome obstructif moyennement sévère, VEMS 59% avec : · BPCO sur tabagisme 50 UPA sevré en 2010, avec emphysème centro-lobulaire · Trachéomalacie · Hypoxémie légère et désaturation à l'effort · Hyperventilation chronique secondaire · Tuberculose latent…	Dénutrition protéino-énergétique sévère avec Kondrup à 4 · Obésité · HTA · Hypothyroïdie substituée · Psoriasis · Lombalgies sur troubles dégénératifs · Etat anxio-dépressif		Anémie ferriprive · Hypertension artérielle traitée · Gonarthrose droite tricompartimentale	Fracture transverse, de la colonne postérieure et du mur postérieur du cotyle · Parésie à M2 des releveurs du membre inférieur droit · Cardiopathie d'origine rythmique (FA), ischémique (NSTEMI II dans un contexte septique en 2008), hypertensive · Hypercholestérolémie traitée · Hypothyroïdie traitée avec : · thyroïdectomie sub-totale dans un contexte de goître · Trouble dépressif traité · Reflux g…	Syndrome parkinsonien akinéto-rigide trémulant prédominant à gauche · Neurofibromatose de type I · Insuffisance mitrale sévère avec s/p remplacement valve mitrale par prothèse mécanique et fibrillation auriculaire valvulaire non datée · Dénutrition protéino-calorique, score de Kondrup à 3 avec un IMC à 25.2 · Troubles de la personnalité non spécifié avec retard mental		Anémie post-opératoire (transfusion 2 CE) · Hypertension artérielle traitée · Obésité morbide avec BMI à 38 kg/m 2 · Déficit en protéine S depuis 2001 avec maladie thrombo-embolique veineuse avec : · S/p hémorragie hypophysaire (04.2004) · S/p thrombose veineuse profonde bilatérale des membres inférieurs (2002, 2003) · S/p thrombose veineuse superficielle de la veine saphène externe (2001) · Conn…	Parésie du nerf sciatique droite · Insuffisance respiratoire globale sur : · Pré-oedème aigu du poumon · Syndrome restrictif chronique sur scoliose et séquelles de poliomyélite avec ventilation non-invasive à domicile · Insuffisance cardiaque à FEVG conservée avec : · Épanchements pleuraux bilatéraux transsudatifs avec drainage pleural droit le 19.11.2019 · Cardiopathie hypertensive avec échocard…	· Anémie post-opératoire nécessitant une transfusion · Polyarthrite rhumatoïde séropositive érosive depuis 1990	· Syndrome de sevrage à l'alcool avec delirium tremens le 25.09.2019 · Macrohématurie avec anomalies vésicales sur CT 05.07.2019 et cystoscopie 30.09.2019 · IRA KDIGO 3 avec acidose métabolique à trou anionique normal · Hypodensité occipitale corticale gauche sur CT du 01.10, compatible avec AVC ischémique récent. · Embolies pulmonaires multifocales bilatérales · Syndrome de dépendance de l'alcoo…	/	· Insuffisance veineuse chronique de stade C6 Es,p Ad,s Pr à droite et de C3 Ep As Pr à gauche · S/p échosclérose de la GVS D + tributaire antérieure de jambe le 01.10.2015 · S/p échosclérose d'une tributaire de la PVS et de la GVS du MID avec Aetoxisclérol 1% le 03.11.2015 avec bon résultat des deux interventions au contrôle 30.12.2015 · Maladie thrombo-embolique veineuse : · Syndrome post-throm…	· Lupus avec atteintes articulaire, neurologique centrale et périphérique, cutanée, musculaire, petites fibres nerveuses, atteinte ophtalmique de type vasculite en décembre 2010 · actuellement sous 15 mg/semaine de Metoject + Lodotra 5 mg/j· Fracture traumatique du sternum fin septembre 2019 avec : · Dernière densitométrie osseuse normale en 2018 · Deux perfusions d'Aclasta en prévention de l'ost…	Anémie normocytaire normochrome post-opératoire avec : · le 05.07.2020 : transfusion de 2 culots érythrocytaires (Hb 70 g/l) · le 16.07.2020 : transfusion de 2 culots érythrocytaires (Hb 74 g/l) · Diabète mellitus type 2 · Hypertension artérielle · Hypercholestérolémie · Canal lombaire étroit pluriétagé léger	Dénutrition protéino-énergétique avec un score Kondrup II (172 cm - 112 kg)Dénutrition protéino-énergétique avec un score Kondrup II (172 cm - 112 kg) · SAOS non appareillée · HCL · Obésité (BMI 36.5) · Discopathie · Polyneuropathie post chimiothérapie · Carcinome épidermoïde invasif moyennement différencié du canal anal localement kératinisant cT2-T3, N+, M0, diagnostiqué en 2011 avec radio-chim…	Infection SARS-COV 2, découverte fortuite le 24.11.20 · Leucémie myéloïde chronique en cours d'investigation · Anémie 98 g/l d'origine mixte : inflammatoire, post-opératoire, carence en B12 et folates, possible carence martiale · Hypoglycémie à 0.7 le 07.12 d'origine indéterminée · DD: iatrogène, insulinome · Perturbation des tests hépatiques d'origine indéterminée · Dénutrition protéino-énergéti…	Fibrillation auriculaire paroxystique et flutter auriculaire récidivant, CHA2DS2-VASc 3, EHRA IV · Hypertension artérielle · Thyroïdite de Hashimoto avec hypothyroïdie substituée · Trouble du sommeil · Hernie hiatale	HTA traitée	Lupus érythémateux disséminé diagnostiqué en 1986, traité par corticothérapie pendant plusieurs années (arrêtée en 2008), actuellement sous Plaquenil 1x/j · Polyarthrite rhumatoïde · Sinusite chronique en cours d'investigation · Anémie ferriprive d'origine indéterminé (dernière colonoscopie il y a 5-6 ans; substitution occasionnelle par Ferinject i.v., dernière 2x200 mg en octobre et novembre 201…
Date of prior THA
Time between prior THA and explantation
Type of bacteria identified				C. acnes*																	C. acnes*				B. pumilus*			S. epi*
Same bacteria as at first-stage procedure				No (CoNS)																	Yes (C. acnes)				No (S. aureus)			Uncertain (undetermined)
Time between second-stage procedure and last follow-up (months)	33.3831	21.2748		56.1967	54.459	35.1475	50.0656	47.0492	31.8033	20	32.7213	45.3443	2.19672	-	30.3279	70.4262	10.8525	3.63934	56.0984	56.8525	39.8361	24.1639	60.1311	12.2951	0.819672	47.9016	6.39344	6.62295	6.09836	40.5574	53.3443
Complications
Sciatic nerve injury																Yes (palsy)				Yes (palsy)
Femoral nerve injury
SFA injury
DFA injury
Vascular injury								Yes (gluteal artery)						Yes (gluteal artery)
Wound dehiscence				Yes							Yes				Yes
Date of last follow-up visit					42978	4581	45116	43536	44446	4491	44383	44888	4363		44545	44362	44365		43977	4426	44593	446	45783	26/8/224	4546	44376	44544	44551	456	44572	45488
Non-union
Re-infection										Yes (S. mitis)							Yes (K. oxytoca & S. saprophyticus)						Yes (E. faecalis, P. aeruginosa, S. epi, S. hominis, S. haemolyticus)
Pertes sanguines
Date of last follow-up visit				2022-02-01	2021-12-14	2020-05-26	2023-03-21	2022-11-23	2021-09-07	2020-09-17	2021-12-21	2017-07-13	2017-08-31			2025-05-06	2020-06-24		2024-06-17	2024-08-26	2023-07-09	2021-12-15	2025-06-02	2021-06-29	2020-07-14	2024-07-15	2021-06-15	2021-07-06	2021-06-18		2019-03-12
Notes					puis Bois-Cerf			23.11.2022 décédé	puis Bois-Cerf		puis Bois-Cerf	puis HIB / Fribourg										puis Bois-Cerf					puis Bois-Cerf 2024	puis Bois-Cerf
Same bacteria as at first- or second- stage procedures										No (E. faecalis)							No (S. epi)						Partially (S. epi & E. cloacae)
Re-revision for infection										Yes							Girdlestone						No
Abbreviations: BMI, body mass index; ASA, American Society of Anesthesiologists; N, number; THA, total hip arthroplasty; SD, standard deviation; M, male; F, female; ESBL, extended spectrum beta lactamase; MSSA, metyciline-sensitive staph aureus; MRSE, metyciline-resistant staph epidermis; NA, not available; C. acnes, Cutibactérium acnes; CoNS, Coagulase-negative staphylococci; S. aureus, Staphylo…
* Bacterial contamination
